# Supplementary material for: A phosphoswitch at acinus-serine437 controls autophagic responses to cadmium exposure and neurodegenerative stress
Source: eLife. 2022 Jan 17;11:e72169. doi: 10.7554/eLife.72169 (PMC8794470; doi:10.7554/eLife.72169)
Supplement: Figure 2—figure supplement 2—source data 1. — Western blot analysis using anti-Ty1 and anti-Hook antibodies in lysates from adult males of nilTy1G4 and appropriate control. The parts of the raw image used in Figure 2—figure supplement 2O were marked with box. [file elife-72169-fig2-figsupp2-data1.zip]

Archive with 12 entries (11 files):
- Figure 2 -Supplement 2 source data/
- __MACOSX/._Figure 2 -Supplement 2 source data
- Figure 2 -Supplement 2 source data/Raw data Ty1 32bit.TIF
- __MACOSX/Figure 2 -Supplement 2 source data/._Raw data Ty1 32bit.TIF
- Figure 2 -Supplement 2 source data/Raw data Ty1 converted 16bit.tif
- __MACOSX/Figure 2 -Supplement 2 source data/._Raw data Ty1 converted 16bit.tif
- Figure 2 -Supplement 2 source data/Figure 2-figure supplement 2-source data 1.psd
- __MACOSX/Figure 2 -Supplement 2 source data/._Figure 2-figure supplement 2-source data 1.psd
- Figure 2 -Supplement 2 source data/Raw data Hook 32bit.TIF
- __MACOSX/Figure 2 -Supplement 2 source data/._Raw data Hook 32bit.TIF
- Figure 2 -Supplement 2 source data/Raw data Hook converted 16bit.tif
- __MACOSX/Figure 2 -Supplement 2 source data/._Raw data Hook converted 16bit.tif
