# Supplementary material for: A phosphoswitch at acinus-serine437 controls autophagic responses to cadmium exposure and neurodegenerative stress
Source: eLife. 2022 Jan 17;11:e72169. doi: 10.7554/eLife.72169 (PMC8794470; doi:10.7554/eLife.72169)
Supplement: Figure 3—source data 1. — Western blot analysis using anti-ATG8a and anti-actin antibodies in lysates from adult heads of w1118 and nil1. Boxes mark the parts of the raw image used in Figure 3A. [file elife-72169-fig3-data1.zip]

Archive with 12 entries (11 files):
- Figure 3A  source data /
- __MACOSX/._Figure 3A  source data 
- Figure 3A  source data /Raw data ATG8a 32bit.TIF
- __MACOSX/Figure 3A  source data /._Raw data ATG8a 32bit.TIF
- Figure 3A  source data /Raw data Actin 32bit.TIF
- __MACOSX/Figure 3A  source data /._Raw data Actin 32bit.TIF
- Figure 3A  source data /Figure 3-source data 1.psd
- __MACOSX/Figure 3A  source data /._Figure 3-source data 1.psd
- Figure 3A  source data /Raw data Actin converted 16bit.tif
- __MACOSX/Figure 3A  source data /._Raw data Actin converted 16bit.tif
- Figure 3A  source data /Raw data ATG8a converted 16bit.tif
- __MACOSX/Figure 3A  source data /._Raw data ATG8a converted 16bit.tif
