# Supplementary material for: A phosphoswitch at acinus-serine437 controls autophagic responses to cadmium exposure and neurodegenerative stress
Source: eLife. 2022 Jan 17;11:e72169. doi: 10.7554/eLife.72169 (PMC8794470; doi:10.7554/eLife.72169)
Supplement: Figure 3—figure supplement 1—source data 1. — Boxes mark the parts of the raw image used in Figure 3—figure supplement 1A. [file elife-72169-fig3-figsupp1-data1.zip]

Archive with 10 entries (9 files):
- Figure 3 suppl figure 1 source data /
- __MACOSX/._Figure 3 suppl figure 1 source data 
- Figure 3 suppl figure 1 source data /p62 level wt vs nil mut_full length.psd
- __MACOSX/Figure 3 suppl figure 1 source data /._p62 level wt vs nil mut_full length.psd
- Figure 3 suppl figure 1 source data /Actin loading control for p62 WB.psd
- __MACOSX/Figure 3 suppl figure 1 source data /._Actin loading control for p62 WB.psd
- Figure 3 suppl figure 1 source data /Actin loading control_700.TIF
- __MACOSX/Figure 3 suppl figure 1 source data /._Actin loading control_700.TIF
- Figure 3 suppl figure 1 source data /p62 level_800.TIF
- __MACOSX/Figure 3 suppl figure 1 source data /._p62 level_800.TIF
