# Supplementary material for: A phosphoswitch at acinus-serine437 controls autophagic responses to cadmium exposure and neurodegenerative stress
Source: eLife. 2022 Jan 17;11:e72169. doi: 10.7554/eLife.72169 (PMC8794470; doi:10.7554/eLife.72169)
Supplement: Figure 5—figure supplement 1—source data 1. — Raw data of total Protein with molecular weight marker from the same blot was also provided. Boxes mark the parts of the raw image used in Figure 5—figure supplement 1A. [file elife-72169-fig5-figsupp1-data1.zip]

Archive with 11 entries (10 files):
- Figure 5 supplement 1  source data /
- Figure 5 supplement 1  source data /.DS_Store
- __MACOSX/Figure 5 supplement 1  source data /._.DS_Store
- Figure 5 supplement 1  source data /Ty1 tagged Nil Protein Level_full length blot.psd
- __MACOSX/Figure 5 supplement 1  source data /._Ty1 tagged Nil Protein Level_full length blot.psd
- Figure 5 supplement 1  source data /Total protein for Ty1 tagged Nil Protein Level WB_700.TIF
- __MACOSX/Figure 5 supplement 1  source data /._Total protein for Ty1 tagged Nil Protein Level WB_700.TIF
- Figure 5 supplement 1  source data /Total protein for Ty1 tagged Nil Protein Level WB_full length.psd
- __MACOSX/Figure 5 supplement 1  source data /._Total protein for Ty1 tagged Nil Protein Level WB_full length.psd
- Figure 5 supplement 1  source data /Ty1 tagged Nil protein level_800.TIF
- __MACOSX/Figure 5 supplement 1  source data /._Ty1 tagged Nil protein level_800.TIF
